# Supplementary material for: Clinical Outcomes of Immune Checkpoint Inhibitors in Unique Cohorts Underrepresented in Clinical Trials
Source: Cancers (Basel). 2024 Jun 14;16(12):2223. doi: 10.3390/cancers16122223 (PMC11202168; doi:10.3390/cancers16122223)
Supplement: Supplementary file 1 [file cancers-16-02223-s001.zip]

Archive with 1 entries (1 files):
- cancers-2914790-supplementary.pdf
